# Supplementary material for: Integration of Urinary EN2 Protein & Cell-Free RNA Data in the Development of a Multivariable Risk Model for the Detection of Prostate Cancer Prior to Biopsy
Source: Cancers (Basel). 2021 Apr 27;13(9):2102. doi: 10.3390/cancers13092102 (PMC8123800; doi:10.3390/cancers13092102)
Supplement: Supplementary file 1 [file cancers-13-02102-s001.zip]

Archive with 2 entries (2 files):
- cancers-1130350 Supplementary Methods.pdf
- cancers-1130350 supplementary.pdf
